# Supplementary material for: Restless Leg Syndrome Is Underdiagnosed in Hereditary Hemorrhagic Telangiectasia—Results of an Online Survey
Source: J Clin Med. 2021 May 6;10(9):1993. doi: 10.3390/jcm10091993 (PMC8125616; doi:10.3390/jcm10091993)
Supplement: Supplementary file 1 [file jcm-10-01993-s001.zip]

Archive with 1 entries (1 files):
- jcm-1176811-supplementary.pdf
